# Supplementary material for: Fuelling prevention: federal levers to integrate nutrition into primary care
Source: Health Aff Sch. 2026 Feb 4;4(3):qxag027. doi: 10.1093/haschl/qxag027 (PMC12961960; doi:10.1093/haschl/qxag027)
Supplement: qxag027_Supplementary_Data [file qxag027_supplementary_data.zip]

Archive with 5 entries (5 files):
- coi_disclosure HAScholar - AP.docx
- coi_disclosure HAScholar Newton.docx
- coi_disclosure HAScholarBazemore.docx
- coi_disclosure HAScholarKneese.docx
- coi_disclosurePhillips12.25.docx
